# Supplementary material for: When the Last Line Fails: Characterization of Colistin-Resistant Acinetobacter baumannii Reveals High Virulence and Limited Clonal Dissemination in Greek Hospitals
Source: Pathogens. 2025 Jul 24;14(8):730. doi: 10.3390/pathogens14080730 (PMC12389286; doi:10.3390/pathogens14080730)
Supplement: Supplementary file 1 [file pathogens-14-00730-s001.zip]

Archive with 1 entries (1 files):
- pathogens-3753582-supplementary.pdf
